# Supplementary material for: Artemisinin mimics calorie restriction to trigger mitochondrial biogenesis and compromise telomere shortening in mice
Source: PeerJ. 2015 Mar 5;3:e822. doi: 10.7717/peerj.822 (PMC4358698; doi:10.7717/peerj.822)
Supplement: Table S5 — Fold changes were calculated from the comparison of CR with AL. [file peerj-03-822-s005.xls]

## Sheet: Gene Table
PCR Array Catalog #:		PAMM-079A		Open Gene Table in Web Browser
Position	UniGene	RefSeq	Symbol	Description	Gene Name
A01	Mm.103413	NM_026689	Mul1	Mitochondrial ubiquitin ligase activator of NFKB 1	0610009K11Rik, AV000801, Gide
A02	Mm.21645	NM_025389	Anapc11	Anaphase promoting complex subunit 11	1110011I19Rik, R75218
A03	Mm.291624	NM_175300	Anapc2	Anaphase promoting complex subunit 2	9230107K09Rik, AL024279, Apc2, Emi4, Imi4, mKIAA1406
A04	Mm.305925	NM_019927	Arih1	Ariadne ubiquitin-conjugating enzyme E2 binding protein homolog 1 (Drosophila)	AU021774, Ari, Ari1, Hari, Hhari, Ubch7bp, Uip77
A05	Mm.275332	NM_028835	Atg7	Autophagy-related 7 (yeast)	1810013K23Rik, Agp7, Apg7l, Atg7l
A06	Mm.10764	NM_007525	Bard1	BRCA1 associated RING domain 1	ENSMUSG00000060893, ENSMUSG00000073653
A07	Mm.244975	NM_009764	Brca1	Breast cancer 1	-
A08	Mm.226957	NM_145956	Brcc3	BRCA1/BRCA2-containing complex, subunit 3	C6.1A, MGC29148
A09	Mm.119717	NM_009771	Btrc	Beta-transducin repeat containing protein	Beta-Trcp1, FWD1, Fbw1a, HOS, KIAA4123, Slimb, b-TrCP, beta-TrCP, mKIAA4123
A10	Mm.266871	NM_007619	Cbl	Casitas B-lineage lymphoma	4732447J05Rik, Cbl-2, c-Cbl, cbl
A11	Mm.21981	NM_177613	Cdc34	Cell division cycle 34 homolog (S. cerevisiae)	AI327276, UBE2R1
A12	Mm.87611	NM_012042	Cul1	Cullin 1	-
B01	Mm.291707	NM_029402	Cul2	Cullin 2	1300003D18Rik, 4932411N15Rik, AI327301, KIAA4106, mKIAA4106
B02	Mm.12665	NM_016716	Cul3	Cullin 3	AI467304, AW146203, mKIAA0617
B03	Mm.212861	NM_146207	Cul4a	Cullin 4A	2810470J21Rik, AW495282, MGC36573
B04	Mm.327675	NM_028288	Cul4b	Cullin 4B	2700050M05Rik, AA409770, KIAA0695, mKIAA0695
B05	Mm.218910	NM_027807	Cul5	Cullin 5	4921514I20Rik, 8430423K24Rik, AI852817, C030032G03Rik, C330021I08Rik, VACM-1, VACM1
B06	Mm.329078	NM_025611	Cul7	Cullin 7	2510004L20Rik, AA409809, C230011P08Rik, p185, p193
B07	Mm.289915	NM_015735	Ddb1	Damage specific DNA binding protein 1	127kDa, AA408517, p127-Ddb1
B08	Mm.275138	NM_001110017	Dzip3	DAZ interacting protein 3, zinc finger	2310047C04Rik, 2A-HUB, 6430549P11Rik, A230104G20
B09	Mm.143768	NM_020593	Fbxo3	F-box protein 3	1200002G09Rik, 1700026K02Rik, AI046358, Fba
B10	Mm.467749	NM_133765	Fbxo31	F-box protein 31	2310046N15Rik, Fbx14, Fbxo14
B11	Mm.234191	NM_134099	Fbxo4	F-box protein 4	1700096C12Rik, AI851261, AW494535, Fbx4
B12	Mm.482259	NM_001033669	Fbxw10	F-box and WD-40 domain protein 10	Fbw10, HREP, SM25H2, SM2SH2
C01	Mm.374815	NM_026791	Fbxw9	F-box and WD-40 domain protein 9	1110017H11Rik, Fbw9, MGC7678
C02	Mm.125298	NM_001081348	Hecw1	HECT, C2 and WW domain containing E3 ubiquitin protein ligase 1	9330116H24Rik, AV273951, E130207I19Rik, Nedl1
C03	Mm.132150	NM_172655	Hecw2	HECT, C2 and WW domain containing E3 ubiquitin protein ligase 2	A730039N16Rik, D030049F17Rik, Gm971, Nedl2, mKIAA1301
C04	Mm.297393	NM_025992	Herc6	Hect domain and RLD 6	1700121D12Rik, 2510038N07Rik, 4930427L17Rik, AI451296, CEB1, Herc5, KIAA0032
C05	Mm.27372	NM_021523	Huwe1	HECT, UBA and WWE domain containing 1	5430439H10Rik, AU041296, Arf-bp1, C430014N20Rik, C80292, Gm1718, Ib772, LASU1, Mule, Ureb1
C06	Mm.175989	NM_027314	March5	Membrane-associated ring finger (C3HC4) 5	1810015H18Rik, 2310008I22Rik, 2700055A20Rik, 5730499H23Rik, E130202O05Rik, MARCH-V, MGC130121, MGC130122, Marchv, Rnf153
C07	Mm.22670	NM_010786	Mdm2	Transformed mouse 3T3 cell double minute 2	1700007J15Rik, AA415488, Mdm-2
C08	Mm.21500	NM_144860	Mib1	Mindbomb homolog 1 (Drosophila)	DIP-1, E430019M12Rik, MGC18948, Mib, mKIAA1323
C09	Mm.482182	XM_130596	Mocs3	Molybdenum cofactor synthesis 3	1700020H17Rik, Uba4
C10	Mm.237670	NM_144931	Nae1	NEDD8 activating enzyme E1 subunit 1	59kDa, Appbp1, MGC29435, MGC36437, MGC36630
C11	Mm.296566	NM_008683	Nedd8	Neural precursor cell expressed, developmentally down-regulated gene 8	Rub1
C12	Mm.329076	NM_001081335	Cul9	Cullin 9	1810035I07Rik, Parc, mKIAA0708
D01	Mm.311110	NM_016694	Park2	Parkinson disease (autosomal recessive, juvenile) 2, parkin	MGC130518, PRKN
D02	Mm.328135	NM_011931	Rfwd2	Ring finger and WD repeat domain 2	AI316802, C80879, Cop1
D03	Mm.379272	NM_032543	Rnf123	Ring finger protein 123	BC003945, Kpc1
D04	Mm.443309	NM_027754	Rnf148	Ring finger protein 148	4933432M07Rik, Greul3
D05	Mm.258530	NM_019748	Sae1	SUMO1 activating enzyme subunit 1	2400010M20Rik, 2610044L12Rik, AL033372, AOS1, AW743391, D7Ertd177e, HSPC140, Sua1, Uble1a
D06	Mm.42944	NM_011543	Skp1a	S-phase kinase-associated protein 1A	15kDa, 2610043E24Rik, 2610206H23Rik, EMC19, OCP-II, OCP2, SKP1, Tceb1l, p19A, p19Skp1
D07	Mm.35584	NM_013787	Skp2	S-phase kinase-associated protein 2 (p45)	FBXL1, MGC102075, MGC116668
D08	Mm.27735	NM_029438	Smurf1	SMAD specific E3 ubiquitin protein ligase 1	4930431E10Rik, mKIAA1625
D09	Mm.340955	NM_025481	Smurf2	SMAD specific E3 ubiquitin protein ligase 2	2810411E22Rik, AI558114, AI649275
D10	Mm.277599	NM_019719	Stub1	STIP1 homology and U-Box containing protein 1	0610033N24Rik, 2210017D18Rik, 2310040B03Rik, AW046544, Chip
D11	Mm.149870	NM_028769	Syvn1	Synovial apoptosis inhibitor 1, synoviolin	1200010C09Rik, AW211966, C85322, D530017H19Rik, Hrd1
D12	Mm.4863	NM_145538	Tmem189	Transmembrane protein 189	AI840826, Kua
E01	Mm.222	NM_011640	Trp53	Transformation related protein 53	Tp53, bbl, bfy, bhy, p44, p53
E02	Mm.1104	NM_009457	Uba1	Ubiquitin-like modifier activating enzyme 1	A1S9, AA989744, Sbx, Ube-1, Ube1x
E03	Mm.27560	NM_016682	Uba2	Ubiquitin-like modifier activating enzyme 2	AA986091, Arx, Sae2, UBA1, Ubl1a2, Uble1b
E04	Mm.277626	NM_011666	Uba3	Ubiquitin-like modifier activating enzyme 3	A830034N06Rik, AI256736, AI848246, AW546539, Ube1c
E05	Mm.224935	NM_025692	Uba5	Ubiquitin-like modifier activating enzyme 5	5730525G14Rik, AW240750, Ube1dc1
E06	Mm.34012	NM_172712	Uba6	Ubiquitin-like modifier activating enzyme 6	4930542H01, 5730469D23Rik, AU021846, AW124799, E1-L2, Ube1l2
E07	Mm.395649	NM_019668	Ube2a	Ubiquitin-conjugating enzyme E2A, RAD6 homolog (S. cerevisiae)	HHR6A, HR6A, Mhr6a
E08	Mm.384918	NM_009458	Ube2b	Ubiquitin-conjugating enzyme E2B, RAD6 homology (S. cerevisiae)	2610301N02Rik, E2-14k, HR6B, Rad6b, mHR6B
E09	Mm.89830	NM_026785	Ube2c	Ubiquitin-conjugating enzyme E2C	1110015A16Rik, D2Ertd695e
E10	Mm.270530	NM_145420	Ube2d1	Ubiquitin-conjugating enzyme E2D 1, UBC4/5 homolog (yeast)	MGC28550, UBCH5
E11	Mm.180052	NM_019912	Ube2d2	Ubiquitin-conjugating enzyme E2D 2	1500034D03Rik, Ubc2e, ubc4
E12	Mm.49884	NM_025356	Ube2d3	Ubiquitin-conjugating enzyme E2D 3 (UBC4/5 homolog, yeast)	1100001F19Rik, 9430029A22Rik, AA414951
F01	Mm.4429	NM_009455	Ube2e1	Ubiquitin-conjugating enzyme E2E 1, UBC4/5 homolog (yeast)	UbcM3, Ubce5, ubcM2
F02	Mm.23551	NM_144839	Ube2e2	Ubiquitin-conjugating enzyme E2E 2 (UBC4/5 homolog, yeast)	BC016265, MGC28917
F03	Mm.1485	NM_009454	Ube2e3	Ubiquitin-conjugating enzyme E2E 3, UBC4/5 homolog (yeast)	Ubce4, ubcM2
F04	Mm.458052	NM_025985	Ube2g1	Ubiquitin-conjugating enzyme E2G 1 (UBC7 homolog, C. elegans)	2700059C12Rik, AI256795, AU014992, AW552068, D130023C12Rik
F05	Mm.458125	NM_019803	Ube2g2	Ubiquitin-conjugating enzyme E2G 2	1110003O05Rik, D10Xrf369, UBC7, Ubc7p
F06	Mm.332967	NM_009459	Ube2h	Ubiquitin-conjugating enzyme E2H	1500009C23Rik, AI181839, AI326965, AI462483, AW227540, E2-20K, N28148, Ubc8
F07	Mm.240044	NM_011665	Ube2i	Ubiquitin-conjugating enzyme E2I	5830467E05Rik, F830028O17Rik, UBC9, Ubce2i, Ubce9
F08	Mm.259095	NM_019586	Ube2j1	Ubiquitin-conjugating enzyme E2, J1	0710008M05Rik, 1110030I22Rik, NCUBE-1, Ncube, Ncube1, Ubc6p
F09	Mm.371673	NM_001039157	Ube2j2	Ubiquitin-conjugating enzyme E2, J2 homolog (yeast)	1200007B18Rik, 2400008G19Rik, 5730472G04Rik, AL022923, NCUBE-2, Ubc6, Ubc6p
F10	Mm.319512	NM_016786	Ube2k	Ubiquitin-conjugating enzyme E2K (UBC1 homolog, yeast)	AW492011, D5Ertd601e, E2-25k, Hip2, Hypg, Lig
F11	Mm.3074	NM_009456	Ube2l3	Ubiquitin-conjugating enzyme E2L 3	C79827, MGC118100, UbcM4, Ubce7
F12	Mm.196580	NM_145578	Ube2m	Ubiquitin-conjugating enzyme E2M (UBC12 homolog, yeast)	2510040H03Rik, MGC25453, MGC37197, UBC12, Ubc-rs2
G01	Mm.371667	NM_080560	Ube2n	Ubiquitin-conjugating enzyme E2N	1500026J17Rik, AL022654, BB101821, UBC13
G02	Mm.41438	NM_027315	Ube2q1	Ubiquitin-conjugating enzyme E2Q (putative) 1	1110002C01Rik, 2310012M18Rik, AI854014, Gtap, NICE-5, PRO3094, Ube2q
G03	Mm.389540	NM_026275	Ube2r2	Ubiquitin-conjugating enzyme E2R 2	1200003M11Rik, Cdc34b, Ubc3b
G04	Mm.389787	NM_133777	Ube2s	Ubiquitin-conjugating enzyme E2S	0910001J09Rik, 6720465F12Rik, AA409170, E2-EPF, MGC101982
G05	Mm.284587	NM_026024	Ube2t	Ubiquitin-conjugating enzyme E2T (putative)	2700084L22Rik, C80607
G06	Mm.122430	NM_025773	Ube2w	Ubiquitin-conjugating enzyme E2W (putative)	6130401J04Rik
G07	Mm.38802	NM_172300	Ube2z	Ubiquitin-conjugating enzyme E2Z (putative)	AW049199, C030047H17Rik, D11Moh35
G08	Mm.393991	NM_022022	Ube4b	Ubiquitination factor E4B, UFD2 homolog (S. cerevisiae)	4930551I19Rik, 4933406G05Rik, AU014668, D4Bwg0973e, UFD2, UFD2a, Ufd2p, mKIAA0684
G09	Mm.389330	NM_009461	Ubr1	Ubiquitin protein ligase E3 component n-recognin 1	AI504731
G10	Mm.28234	NM_146078	Ubr2	Ubiquitin protein ligase E3 component n-recognin 2	9930021A08Rik, AI462103, AW540746, E130209G04Rik, KIAA0349, MGC36320, mKIAA0349
G11	Mm.29407	NM_009507	Vhl	Von Hippel-Lindau tumor suppressor	Vhlh
G12	Mm.78312	NM_177327	Wwp1	WW domain containing E3 ubiquitin protein ligase 1	8030445B08Rik, AIP5, SDRP1, Tiul1
H01	Mm.3317	NM_010368	Gusb	Glucuronidase, beta	AI747421, Gur, Gus, Gus-r, Gus-s, Gus-t, Gus-u, Gut, asd, g
H02	Mm.299381	NM_013556	Hprt	Hypoxanthine guanine phosphoribosyl transferase	C81579, HPGRT, Hprt1, MGC103149
H03	Mm.2180	NM_008302	Hsp90ab1	Heat shock protein 90 alpha (cytosolic), class B member 1	90kDa, AL022974, C81438, Hsp84, Hsp84-1, Hsp90, Hspcb, MGC115780
H04	Mm.343110	NM_008084	Gapdh	Glyceraldehyde-3-phosphate dehydrogenase	Gapd, MGC102544, MGC102546, MGC103190, MGC103191, MGC105239
H05	Mm.328431	NM_007393	Actb	Actin, beta	Actx, E430023M04Rik, beta-actin
H06	N/A	SA_00106	MGDC	Mouse Genomic DNA Contamination	MIGX1B
H07	N/A	SA_00104	RTC	Reverse Transcription Control	RTC
H08	N/A	SA_00104	RTC	Reverse Transcription Control	RTC
H09	N/A	SA_00104	RTC	Reverse Transcription Control	RTC
H10	N/A	SA_00103	PPC	Positive PCR Control	PPC
H11	N/A	SA_00103	PPC	Positive PCR Control	PPC
H12	N/A	SA_00103	PPC	Positive PCR Control	PPC

## Sheet: Test Sample Data
Symbol	Well	CR													Ct Range	Distribution of Ct Values										AVG	STD
		exp1	exp2	exp3	exp4	exp5	exp6	exp7	exp8	exp9	exp10	AVG	SD			exp1	exp2	exp3	exp4	exp5	exp6	exp7	exp8	exp9	exp10
Mul1	A01	26.3064										26.3064			<25	57										57	#DIV/0!
Anapc11	A02	21.5783										21.5783			25-30	34										34	#DIV/0!
Anapc2	A03	23.2743										23.2743			30-35	1										1	#DIV/0!
Arih1	A04	23.3562										23.3562			Absent Calls	4										4	#DIV/0!
Atg7	A05	27.6132										27.6132			Percent Distribution of Ct Values
Bard1	A06	28.6679										28.6679			<25	0.59375										0.59375	#DIV/0!
Brca1	A07	28.5801										28.5801			25-30	0.354167										0.354167	#DIV/0!
Brcc3	A08	23.7106										23.7106			30-35	0.0104167										0.0104167	#DIV/0!
Btrc	A09	25.9284										25.9284			Absent Calls	0.0416667										0.0416667	#DIV/0!
Cbl	A10	25.7705										25.7705
Cdc34	A11	18.9044										18.9044
Cul1	A12	22.9384										22.9384
Cul2	B01	21.3528										21.3528
Cul3	B02	19.83										19.83
Cul4a	B03	24.0753										24.0753
Cul4b	B04	26.4901										26.4901
Cul5	B05	24.4698										24.4698
Cul7	B06	30.1433										30.1433
Ddb1	B07	27.1752										27.1752
Dzip3	B08	26.6259										26.6259
Fbxo3	B09	23.2876										23.2876
Fbxo31	B10	22.8219										22.8219
Fbxo4	B11	24.3225										24.3225
Fbxw10	B12	28.7692										28.7692
Fbxw9	C01	24.2014										24.2014
Hecw1	C02	28.051										28.051
Hecw2	C03	28.7644										28.7644
Herc6	C04	27.5228										27.5228
Huwe1	C05	22.1228										22.1228
March5	C06	22.732										22.732
Mdm2	C07	20.9336										20.9336
Mib1	C08	25.8775										25.8775
Mocs3	C09	25.8762										25.8762
Nae1	C10	21.7732										21.7732
Nedd8	C11	19.806										19.806
Cul9	C12	29.6688										29.6688
Park2	D01	22.9115										22.9115
Rfwd2	D02	25.5874										25.5874
Rnf123	D03	23.8891										23.8891
Rnf148	D04	28.4259										28.4259
Sae1	D05	22.1278										22.1278
Skp1a	D06	27.1708										27.1708
Skp2	D07	27.5321										27.5321
Smurf1	D08	28.4626										28.4626
Smurf2	D09	26.9979										26.9979
Stub1	D10	23.3418										23.3418
Syvn1	D11	29.1687										29.1687
Tmem189	D12	24.2167										24.2167
Trp53	E01	23.8246										23.8246
Uba1	E02	20.627										20.627
Uba2	E03	21.5805										21.5805
Uba3	E04	20.9681										20.9681
Uba5	E05	24.0636										24.0636
Uba6	E06	25.7178										25.7178
Ube2a	E07	22.3813										22.3813
Ube2b	E08	17.985										17.985
Ube2c	E09	26.2547										26.2547
Ube2d1	E10	20.4275										20.4275
Ube2d2	E11	22.8092										22.8092
Ube2d3	E12	19.5477										19.5477
Ube2e1	F01	20.987										20.987
Ube2e2	F02	27.2915										27.2915
Ube2e3	F03	22.1644										22.1644
Ube2g1	F04	21.6835										21.6835
Ube2g2	F05	24.6793										24.6793
Ube2h	F06	26.3548										26.3548
Ube2i	F07	21.3818										21.3818
Ube2j1	F08	23.4377										23.4377
Ube2j2	F09	28.8449										28.8449
Ube2k	F10	25.5465										25.5465
Ube2l3	F11	21.177										21.177
Ube2m	F12	24.4722										24.4722
Ube2n	G01	23.1711										23.1711
Ube2q1	G02	23.2236										23.2236
Ube2r2	G03	19.9071										19.9071
Ube2s	G04	24.4829										24.4829
Ube2t	G05	23.7533										23.7533
Ube2w	G06	23.9763										23.9763
Ube2z	G07	26.4387										26.4387
Ube4b	G08	25.6193										25.6193
Ubr1	G09	25.898										25.898
Ubr2	G10	25.0913										25.0913
Vhl	G11	23.6516										23.6516
Wwp1	G12	22.5038										22.5038
Gusb	H01	23.3714										23.3714
Hprt	H02	21.7962										21.7962
Hsp90ab1	H03	17.6313										17.6313
Gapdh	H04	19.6505										19.6505
Actb	H05	26.385										26.385
MGDC	H06	Undetermined										35
RTC	H07	Undetermined										35
RTC	H08	Undetermined										35
RTC	H09	Undetermined										35
PPC	H10	18.9147										18.9147
PPC	H11	18.829										18.829
PPC	H12	19.1365										19.1365
Note: If there are fewer than 3 data points, the standard deviation (SD) will appear as "N/A".

## Sheet: Control Sample Data
Symbol	Well	AL2													Ct Range	Distribution of Ct Values										AVG	STD
		exp1	exp2	exp3	exp4	exp5	exp6	exp7	exp8	exp9	exp10	AVG	SD			exp1	exp2	exp3	exp4	exp5	exp6	exp7	exp8	exp9	exp10
Mul1	A01	23.1471										23.1471			<25	86										86	#DIV/0!
Anapc11	A02	20.0287										20.0287			25-30	4										4	#DIV/0!
Anapc2	A03	20.8858										20.8858			30-35	2										2	#DIV/0!
Arih1	A04	20.1251										20.1251			Absent Calls	4										4	#DIV/0!
Atg7	A05	21.5567										21.5567			Percent Distribution of Ct Values
Bard1	A06	25.5354										25.5354			<25	0.895833										0.895833	#DIV/0!
Brca1	A07	22.9374										22.9374			25-30	0.0416667										0.0416667	#DIV/0!
Brcc3	A08	22.0706										22.0706			30-35	0.0208333										0.0208333	#DIV/0!
Btrc	A09	21.3023										21.3023			Absent Calls	0.0416667										0.0416667	#DIV/0!
Cbl	A10	21.3943										21.3943
Cdc34	A11	18.9261										18.9261
Cul1	A12	20.9554										20.9554
Cul2	B01	20.7191										20.7191
Cul3	B02	19.2129										19.2129
Cul4a	B03	20.535										20.535
Cul4b	B04	23.0755										23.0755
Cul5	B05	21.6009										21.6009
Cul7	B06	22.7106										22.7106
Ddb1	B07	20.0804										20.0804
Dzip3	B08	23.8587										23.8587
Fbxo3	B09	20.9483										20.9483
Fbxo31	B10	21.5098										21.5098
Fbxo4	B11	22.2977										22.2977
Fbxw10	B12	26.6205										26.6205
Fbxw9	C01	22.3153										22.3153
Hecw1	C02	32.4683										32.4683
Hecw2	C03	26.8245										26.8245
Herc6	C04	24.3722										24.3722
Huwe1	C05	20.0068										20.0068
March5	C06	21.2135										21.2135
Mdm2	C07	19.6724										19.6724
Mib1	C08	20.709										20.709
Mocs3	C09	24.3103										24.3103
Nae1	C10	20.765										20.765
Nedd8	C11	18.7843										18.7843
Cul9	C12	24.4071										24.4071
Park2	D01	22.8799										22.8799
Rfwd2	D02	23.4469										23.4469
Rnf123	D03	19.7283										19.7283
Rnf148	D04	31.7539										31.7539
Sae1	D05	19.9472										19.9472
Skp1a	D06	19.7034										19.7034
Skp2	D07	24.228										24.228
Smurf1	D08	22.8325										22.8325
Smurf2	D09	21.4819										21.4819
Stub1	D10	20.0799										20.0799
Syvn1	D11	21.4487										21.4487
Tmem189	D12	21.4356										21.4356
Trp53	E01	20.2495										20.2495
Uba1	E02	18.7556										18.7556
Uba2	E03	19.5682										19.5682
Uba3	E04	19.9196										19.9196
Uba5	E05	21.6419										21.6419
Uba6	E06	23.0903										23.0903
Ube2a	E07	21.2937										21.2937
Ube2b	E08	17.7757										17.7757
Ube2c	E09	18.5373										18.5373
Ube2d1	E10	19.121										19.121
Ube2d2	E11	21.3558										21.3558
Ube2d3	E12	17.9153										17.9153
Ube2e1	F01	19.8749										19.8749
Ube2e2	F02	24.6468										24.6468
Ube2e3	F03	19.9325										19.9325
Ube2g1	F04	21.2934										21.2934
Ube2g2	F05	20.8791										20.8791
Ube2h	F06	20.1789										20.1789
Ube2i	F07	18.5169										18.5169
Ube2j1	F08	20.7609										20.7609
Ube2j2	F09	27.3309										27.3309
Ube2k	F10	23.1339										23.1339
Ube2l3	F11	19.81										19.81
Ube2m	F12	20.6869										20.6869
Ube2n	G01	22.743										22.743
Ube2q1	G02	19.8182										19.8182
Ube2r2	G03	18.5329										18.5329
Ube2s	G04	18.5381										18.5381
Ube2t	G05	22.7877										22.7877
Ube2w	G06	22.5257										22.5257
Ube2z	G07	24.3843										24.3843
Ube4b	G08	21.9921										21.9921
Ubr1	G09	22.9391										22.9391
Ubr2	G10	21.803										21.803
Vhl	G11	21.5674										21.5674
Wwp1	G12	20.7583										20.7583
Gusb	H01	20.2545										20.2545
Hprt	H02	19.9953										19.9953
Hsp90ab1	H03	16.7188										16.7188
Gapdh	H04	13.7981										13.7981
Actb	H05	15.3577										15.3577
MGDC	H06	Undetermined										35
RTC	H07	Undetermined										35
RTC	H08	Undetermined										35
RTC	H09	Undetermined										35
PPC	H10	18.5398										18.5398
PPC	H11	18.5078										18.5078
PPC	H12	18.6036										18.6036
Note: If there are fewer than 3 data points, the standard deviation (SD) will appear as "N/A".

## Sheet: Choose Housekeeping Genes
Housekeeping Gene Symbol		Well	CR											Housekeeping Gene Symbol		Well	AL2
			exp1	exp2	exp3	exp4	exp5	exp6	exp7	exp8	exp9	exp10					exp1	exp2	exp3	exp4	exp5	exp6	exp7	exp8	exp9	exp10
Hsp90ab1		H03	17.6313											Hsp90ab1		H03	16.7188
		AVG	17.6313													AVG	16.7188

## Sheet: Results
Symbol	Well	AVG ΔCt (Ct(GOI) - Ave Ct (HKG))		2^-ΔCt		Fold Change	T-TEST	Fold Up- or Down-Regulation	Comments
		CR	AL2	CR	AL2	CR /AL2	p value	CR /AL2
Mul1	A01	8.67511	6.42828	0.00244642	0.0116117	0.210687	N/A	-4.74639	OKAY
Anapc11	A02	3.94703	3.30982	0.0648374	0.100843	0.642956	N/A	-1.55532	OKAY
Anapc2	A03	5.64295	4.16694	0.0200126	0.0556706	0.359482	N/A	-2.78178	OKAY
Arih1	A04	5.72485	3.40629	0.0189081	0.0943201	0.200467	N/A	-4.98835	OKAY
Atg7	A05	9.98189	4.8379	0.000988901	0.0349662	0.0282817	N/A	-35.3586	OKAY
Bard1	A06	11.0366	8.8165	0.000476066	0.00221803	0.214634	N/A	-4.65909	OKAY
Brca1	A07	10.9488	6.21854	0.000505926	0.0134287	0.037675	N/A	-26.5428	OKAY
Brcc3	A08	6.0793	5.35178	0.0147893	0.024488	0.603941	N/A	-1.65579	OKAY
Btrc	A09	8.29708	4.58347	0.00317928	0.0417098	0.0762239	N/A	-13.1192	OKAY
Cbl	A10	8.13916	4.67544	0.00354706	0.0391337	0.0906395	N/A	-11.0327	OKAY
Cdc34	A11	1.27313	2.20729	0.413761	0.21654	1.91078	N/A	1.91078	OKAY
Cul1	A12	5.30706	4.23653	0.0252589	0.0530489	0.476144	N/A	-2.10021	OKAY
Cul2	B01	3.72147	4.00029	0.0758098	0.0624877	1.2132	N/A	1.2132	OKAY
Cul3	B02	2.19868	2.49407	0.217837	0.177505	1.22722	N/A	1.22722	OKAY
Cul4a	B03	6.44396	3.81613	0.0114861	0.0709954	0.161787	N/A	-6.18096	OKAY
Cul4b	B04	8.85882	6.35662	0.00215392	0.012203	0.176507	N/A	-5.66549	OKAY
Cul5	B05	6.8385	4.88208	0.00873788	0.0339116	0.257666	N/A	-3.88099	OKAY
Cul7	B06	12.512	5.99176	0.000171204	0.0157145	0.0108946	N/A	-91.7883	A
Ddb1	B07	9.54389	3.36157	0.00133969	0.0972894	0.0137701	N/A	-72.6211	OKAY
Dzip3	B08	8.9946	7.13985	0.00196045	0.00709071	0.276481	N/A	-3.61688	OKAY
Fbxo3	B09	5.65626	4.22946	0.0198287	0.0533098	0.371953	N/A	-2.68851	OKAY
Fbxo31	B10	5.19061	4.79099	0.0273824	0.0361216	0.758062	N/A	-1.31915	OKAY
Fbxo4	B11	6.6912	5.57882	0.00967719	0.0209223	0.462531	N/A	-2.16202	OKAY
Fbxw10	B12	11.1379	9.90167	0.000443784	0.00104545	0.424493	N/A	-2.35575	OKAY
Fbxw9	C01	6.57009	5.59644	0.0105246	0.0206683	0.509216	N/A	-1.9638	OKAY
Hecw1	C02	10.4196	15.7494	0.000730087	1.81531e-05	40.2184	N/A	40.2184	A
Hecw2	C03	11.1331	10.1057	0.000445248	0.000907573	0.490592	N/A	-2.03835	OKAY
Herc6	C04	9.89152	7.65332	0.00105282	0.0049673	0.211951	N/A	-4.71807	OKAY
Huwe1	C05	4.49153	3.28791	0.0444543	0.102386	0.434184	N/A	-2.30317	OKAY
March5	C06	5.10072	4.49461	0.0291427	0.0443596	0.656964	N/A	-1.52215	OKAY
Mdm2	C07	3.30234	2.95351	0.101367	0.129093	0.785225	N/A	-1.27352	OKAY
Mib1	C08	8.24622	3.99012	0.00329338	0.0629295	0.0523344	N/A	-19.1079	OKAY
Mocs3	C09	8.24494	7.59146	0.00329629	0.00518494	0.635744	N/A	-1.57296	OKAY
Nae1	C10	4.14188	4.04611	0.056646	0.0605341	0.935769	N/A	-1.06864	OKAY
Nedd8	C11	2.17467	2.06544	0.221493	0.238913	0.927086	N/A	-1.07865	OKAY
Cul9	C12	12.0375	7.68823	0.000237871	0.00484857	0.0490601	N/A	-20.3831	OKAY
Park2	D01	5.28019	6.16103	0.0257338	0.0139748	1.84145	N/A	1.84145	OKAY
Rfwd2	D02	7.95607	6.72804	0.00402702	0.00943315	0.426901	N/A	-2.34247	OKAY
Rnf123	D03	6.25784	3.00945	0.0130678	0.124184	0.105229	N/A	-9.50307	OKAY
Rnf148	D04	10.7946	15.035	0.000562986	2.97859e-05	18.9011	N/A	18.9011	A
Sae1	D05	4.49652	3.22837	0.0443009	0.1067	0.415192	N/A	-2.40852	OKAY
Skp1a	D06	9.53951	2.98458	0.00134376	0.126343	0.0106358	N/A	-94.022	OKAY
Skp2	D07	9.90083	7.50915	0.00104605	0.00548935	0.190561	N/A	-5.24767	OKAY
Smurf1	D08	10.8313	6.11367	0.000548868	0.0144412	0.0380072	N/A	-26.3108	OKAY
Smurf2	D09	9.36662	4.76309	0.00151484	0.036827	0.0411339	N/A	-24.3109	OKAY
Stub1	D10	5.71048	3.36106	0.0190974	0.0973238	0.196226	N/A	-5.09617	OKAY
Syvn1	D11	11.5374	4.72986	0.000336422	0.0376852	0.00892717	N/A	-112.018	OKAY
Tmem189	D12	6.5854	4.71673	0.0104135	0.0380298	0.273824	N/A	-3.65198	OKAY
Trp53	E01	6.19325	3.53065	0.0136661	0.0865306	0.157934	N/A	-6.33176	OKAY
Uba1	E02	2.99566	2.03675	0.125377	0.243711	0.514448	N/A	-1.94383	OKAY
Uba2	E03	3.94924	2.84933	0.0647383	0.138761	0.466547	N/A	-2.14341	OKAY
Uba3	E04	3.33683	3.20073	0.0989721	0.108763	0.909976	N/A	-1.09893	OKAY
Uba5	E05	6.43226	4.92305	0.0115797	0.032962	0.351303	N/A	-2.84654	OKAY
Uba6	E06	8.08646	6.37149	0.00367902	0.0120779	0.304608	N/A	-3.2829	OKAY
Ube2a	E07	4.74998	4.57485	0.0371632	0.0419598	0.885684	N/A	-1.12907	OKAY
Ube2b	E08	0.353727	1.0569	0.78256	0.480665	1.62808	N/A	1.62808	OKAY
Ube2c	E09	8.62339	1.81849	0.00253572	0.283517	0.00894381	N/A	-111.809	OKAY
Ube2d1	E10	2.79617	2.4021	0.143969	0.189189	0.760982	N/A	-1.31409	OKAY
Ube2d2	E11	5.17786	4.637	0.0276253	0.0401907	0.687357	N/A	-1.45485	OKAY
Ube2d3	E12	1.91635	1.19641	0.264924	0.43636	0.607123	N/A	-1.64711	OKAY
Ube2e1	F01	3.35572	3.15607	0.0976851	0.112183	0.870763	N/A	-1.14842	OKAY
Ube2e2	F02	9.66023	7.92793	0.0012359	0.00410633	0.300973	N/A	-3.32255	OKAY
Ube2e3	F03	4.53305	3.21368	0.0431931	0.107792	0.400709	N/A	-2.49558	OKAY
Ube2g1	F04	4.05224	4.5746	0.0602775	0.0419671	1.4363	N/A	1.4363	OKAY
Ube2g2	F05	7.04797	4.16023	0.007557	0.0559303	0.135115	N/A	-7.40112	OKAY
Ube2h	F06	8.72349	3.46004	0.00236574	0.0908708	0.0260341	N/A	-38.4112	OKAY
Ube2i	F07	3.75054	1.79806	0.0742978	0.28756	0.258373	N/A	-3.87037	OKAY
Ube2j1	F08	5.80644	4.04202	0.0178685	0.060706	0.294345	N/A	-3.39738	OKAY
Ube2j2	F09	11.2136	10.6121	0.000421091	0.000638931	0.659055	N/A	-1.51732	OKAY
Ube2k	F10	7.91518	6.41508	0.00414278	0.0117184	0.353527	N/A	-2.82864	OKAY
Ube2l3	F11	3.54571	3.09112	0.0856321	0.117349	0.729719	N/A	-1.37039	OKAY
Ube2m	F12	6.84088	3.96809	0.0087235	0.0638977	0.136523	N/A	-7.32477	OKAY
Ube2n	G01	5.5398	6.02417	0.0214959	0.0153654	1.39897	N/A	1.39897	OKAY
Ube2q1	G02	5.59226	3.09933	0.0207282	0.116683	0.177645	N/A	-5.6292	OKAY
Ube2r2	G03	2.27583	1.81404	0.206494	0.284393	0.726087	N/A	-1.37724	OKAY
Ube2s	G04	6.85157	1.81928	0.00865911	0.283363	0.0305583	N/A	-32.7243	OKAY
Ube2t	G05	6.12202	6.06881	0.0143578	0.0148973	0.963791	N/A	-1.03757	OKAY
Ube2w	G06	6.34503	5.80684	0.0123014	0.0178635	0.688634	N/A	-1.45215	OKAY
Ube2z	G07	8.80741	7.66547	0.00223206	0.00492564	0.453152	N/A	-2.20677	OKAY
Ube4b	G08	7.98804	5.27323	0.00393878	0.0258583	0.152322	N/A	-6.56506	OKAY
Ubr1	G09	8.2667	6.22023	0.00324694	0.0134129	0.242075	N/A	-4.13095	OKAY
Ubr2	G10	7.46003	5.08414	0.00567946	0.0294795	0.192658	N/A	-5.19056	OKAY
Vhl	G11	6.02028	4.84857	0.0154069	0.0347085	0.443894	N/A	-2.25279	OKAY
Wwp1	G12	4.87245	4.03948	0.0341387	0.0608128	0.561372	N/A	-1.78135	OKAY
Gusb	H01	5.74013	3.53562	0.018709	0.0862325	0.21696	N/A	-4.60915	OKAY
Hprt	H02	4.16493	3.27646	0.0557484	0.103202	0.540187	N/A	-1.85121	OKAY
Hsp90ab1	H03	0	0	1	1	1	N/A	-1	OKAY
Gapdh	H04	2.01921	-2.92075	0.246693	7.5724	0.0325779	N/A	-30.6957	OKAY
Actb	H05	8.75373	-1.36117	0.00231667	2.56893	0.000901802	N/A	-1108.89	OKAY

## Sheet: Data for 3D Profile
3D Profile	A	B	C	D	E	F	G	H
1	0.210687	1.2132	0.509216	1.84145	0.157934	0.870763	1.39897	0.21696
2	0.642956	1.22722	40.2184	0.426901	0.514448	0.300973	0.177645	0.540187
3	0.359482	0.161787	0.490592	0.105229	0.466547	0.400709	0.726087	1
4	0.200467	0.176507	0.211951	18.9011	0.909976	1.4363	0.0305583	0.0325779
5	0.0282817	0.257666	0.434184	0.415192	0.351303	0.135115	0.963791	0.000901802
6	0.214634	0.0108946	0.656964	0.0106358	0.304608	0.0260341	0.688634
7	0.037675	0.0137701	0.785225	0.190561	0.885684	0.258373	0.453152
8	0.603941	0.276481	0.0523344	0.0380072	1.62808	0.294345	0.152322
9	0.0762239	0.371953	0.635744	0.0411339	0.00894381	0.659055	0.242075
10	0.0906395	0.758062	0.935769	0.196226	0.760982	0.353527	0.192658
11	1.91078	0.462531	0.927086	0.00892717	0.687357	0.729719	0.443894
12	0.476144	0.424493	0.0490601	0.273824	0.607123	0.136523	0.561372

## Sheet: Scatter Plot
3
The black line indicates fold changes ((2 ^ (-DCt)) of 1. The pink lines indicate the desired fold-change in gene expression threshold, defined by the user with the entry in cell A1.
The scale of the X and Y axes can be adjusted by double clicking on them and then re-formating using the standard functions of Microsoft Excel.									Scatter Plot
									Well	Symbol	2-ΔCt
											CR	AL2
									A01	Mul1	0.00244642	0.0116117
									A02	Anapc11	0.0648374	0.100843
									A03	Anapc2	0.0200126	0.0556706
									A04	Arih1	0.0189081	0.0943201
									A05	Atg7	0.000988901	0.0349662
	1e-05	3e-05	3e-05	1e-05	1e-05				A06	Bard1	0.000476066	0.00221803
	100	300	300	100	100				A07	Brca1	0.000505926	0.0134287
									A08	Brcc3	0.0147893	0.024488
									A09	Btrc	0.00317928	0.0417098
									A10	Cbl	0.00354706	0.0391337
									A11	Cdc34	0.413761	0.21654
									A12	Cul1	0.0252589	0.0530489
									B01	Cul2	0.0758098	0.0624877
									B02	Cul3	0.217837	0.177505
									B03	Cul4a	0.0114861	0.0709954
									B04	Cul4b	0.00215392	0.012203
									B05	Cul5	0.00873788	0.0339116
									B06	Cul7	0.000171204	0.0157145
									B07	Ddb1	0.00133969	0.0972894
									B08	Dzip3	0.00196045	0.00709071
									B09	Fbxo3	0.0198287	0.0533098
									B10	Fbxo31	0.0273824	0.0361216
									B11	Fbxo4	0.00967719	0.0209223
									B12	Fbxw10	0.000443784	0.00104545
									C01	Fbxw9	0.0105246	0.0206683
									C02	Hecw1	0.000730087	1.81531e-05
									C03	Hecw2	0.000445248	0.000907573
									C04	Herc6	0.00105282	0.0049673
									C05	Huwe1	0.0444543	0.102386
									C06	March5	0.0291427	0.0443596
									C07	Mdm2	0.101367	0.129093
									C08	Mib1	0.00329338	0.0629295
									C09	Mocs3	0.00329629	0.00518494
									C10	Nae1	0.056646	0.0605341
									C11	Nedd8	0.221493	0.238913
									C12	Cul9	0.000237871	0.00484857
									D01	Park2	0.0257338	0.0139748
									D02	Rfwd2	0.00402702	0.00943315
									D03	Rnf123	0.0130678	0.124184
									D04	Rnf148	0.000562986	2.97859e-05
									D05	Sae1	0.0443009	0.1067
									D06	Skp1a	0.00134376	0.126343
									D07	Skp2	0.00104605	0.00548935
									D08	Smurf1	0.000548868	0.0144412
									D09	Smurf2	0.00151484	0.036827
									D10	Stub1	0.0190974	0.0973238
									D11	Syvn1	0.000336422	0.0376852
									D12	Tmem189	0.0104135	0.0380298
									E01	Trp53	0.0136661	0.0865306
									E02	Uba1	0.125377	0.243711
									E03	Uba2	0.0647383	0.138761
									E04	Uba3	0.0989721	0.108763
									E05	Uba5	0.0115797	0.032962
									E06	Uba6	0.00367902	0.0120779
									E07	Ube2a	0.0371632	0.0419598
									E08	Ube2b	0.78256	0.480665
									E09	Ube2c	0.00253572	0.283517
									E10	Ube2d1	0.143969	0.189189
									E11	Ube2d2	0.0276253	0.0401907
									E12	Ube2d3	0.264924	0.43636
									F01	Ube2e1	0.0976851	0.112183
									F02	Ube2e2	0.0012359	0.00410633
									F03	Ube2e3	0.0431931	0.107792
									F04	Ube2g1	0.0602775	0.0419671
									F05	Ube2g2	0.007557	0.0559303
									F06	Ube2h	0.00236574	0.0908708
									F07	Ube2i	0.0742978	0.28756
									F08	Ube2j1	0.0178685	0.060706
									F09	Ube2j2	0.000421091	0.000638931
									F10	Ube2k	0.00414278	0.0117184
									F11	Ube2l3	0.0856321	0.117349
									F12	Ube2m	0.0087235	0.0638977
									G01	Ube2n	0.0214959	0.0153654
									G02	Ube2q1	0.0207282	0.116683
									G03	Ube2r2	0.206494	0.284393
									G04	Ube2s	0.00865911	0.283363
									G05	Ube2t	0.0143578	0.0148973
									G06	Ube2w	0.0123014	0.0178635
									G07	Ube2z	0.00223206	0.00492564
									G08	Ube4b	0.00393878	0.0258583
									G09	Ubr1	0.00324694	0.0134129
									G10	Ubr2	0.00567946	0.0294795
									G11	Vhl	0.0154069	0.0347085
									G12	Wwp1	0.0341387	0.0608128
									H01	Gusb	0.018709	0.0862325
									H02	Hprt	0.0557484	0.103202
									H03	Hsp90ab1	1	1
									H04	Gapdh	0.246693	7.5724
									H05	Actb	0.00231667	2.56893

## Sheet: Volcano Plot
Threshold for Fold Difference			3		Threshold for p Value of t-test			0.05
The black line indicates a fold-change in gene expression of 1. The pink lines indicate the desired fold-change in gene expression threshold, as defined by the user in the yellow D1 cell.
The blue line indicates the desired threshold for the p value of the t-test, as defined by user in the yellow I1 cell.
The scale of the X and Y axes can be adjusted by double clicking on them and then re-formating using the standard functions of Microsoft Excel.
												Volcano Plot
										Well	Symbol	Log2(FC)	p Value	Comments
										A01	Mul1	-2.24683	#N/A	OKAY
										A02	Anapc11	-0.637209	#N/A	OKAY
	-17	0.05								A03	Anapc2	-1.47601	#N/A	OKAY
	16	0.05								A04	Arih1	-2.31856	#N/A	OKAY
										A05	Atg7	-5.14399	#N/A	OKAY
	1	1.58496	-1.58496	0						A06	Bard1	-2.22005	#N/A	OKAY
	#NUM!	1.58496	-1.58496	0						A07	Brca1	-4.73025	#N/A	OKAY
										A08	Brcc3	-0.72752	#N/A	OKAY
										A09	Btrc	-3.71361	#N/A	OKAY
										A10	Cbl	-3.46372	#N/A	OKAY
										A11	Cdc34	0.934162	#N/A	OKAY
										A12	Cul1	-1.07053	#N/A	OKAY
										B01	Cul2	0.278814	#N/A	OKAY
										B02	Cul3	0.29539	#N/A	OKAY
										B03	Cul4a	-2.62783	#N/A	OKAY
										B04	Cul4b	-2.5022	#N/A	OKAY
										B05	Cul5	-1.95642	#N/A	OKAY
										B06	Cul7	-6.52024	#N/A	A
										B07	Ddb1	-6.18232	#N/A	OKAY
										B08	Dzip3	-1.85475	#N/A	OKAY
										B09	Fbxo3	-1.42681	#N/A	OKAY
										B10	Fbxo31	-0.399613	#N/A	OKAY
										B11	Fbxo4	-1.11238	#N/A	OKAY
										B12	Fbxw10	-1.23619	#N/A	OKAY
										C01	Fbxw9	-0.97365	#N/A	OKAY
										C02	Hecw1	5.32978	#N/A	A
										C03	Hecw2	-1.0274	#N/A	OKAY
										C04	Herc6	-2.2382	#N/A	OKAY
										C05	Huwe1	-1.20362	#N/A	OKAY
										C06	March5	-0.606114	#N/A	OKAY
										C07	Mdm2	-0.348822	#N/A	OKAY
										C08	Mib1	-4.2561	#N/A	OKAY
										C09	Mocs3	-0.653483	#N/A	OKAY
										C10	Nae1	-0.095775	#N/A	OKAY
										C11	Nedd8	-0.109225	#N/A	OKAY
										C12	Cul9	-4.34931	#N/A	OKAY
										D01	Park2	0.880839	#N/A	OKAY
										D02	Rfwd2	-1.22803	#N/A	OKAY
										D03	Rnf123	-3.24839	#N/A	OKAY
										D04	Rnf148	4.2404	#N/A	A
										D05	Sae1	-1.26815	#N/A	OKAY
										D06	Skp1a	-6.55493	#N/A	OKAY
										D07	Skp2	-2.39168	#N/A	OKAY
										D08	Smurf1	-4.71758	#N/A	OKAY
										D09	Smurf2	-4.60353	#N/A	OKAY
										D10	Stub1	-2.34941	#N/A	OKAY
										D11	Syvn1	-6.80758	#N/A	OKAY
										D12	Tmem189	-1.86868	#N/A	OKAY
										E01	Trp53	-2.66261	#N/A	OKAY
										E02	Uba1	-0.958903	#N/A	OKAY
										E03	Uba2	-1.09991	#N/A	OKAY
										E04	Uba3	-0.1361	#N/A	OKAY
										E05	Uba5	-1.50921	#N/A	OKAY
										E06	Uba6	-1.71497	#N/A	OKAY
										E07	Ube2a	-0.175136	#N/A	OKAY
										E08	Ube2b	0.703168	#N/A	OKAY
										E09	Ube2c	-6.80489	#N/A	OKAY
										E10	Ube2d1	-0.394065	#N/A	OKAY
										E11	Ube2d2	-0.540868	#N/A	OKAY
										E12	Ube2d3	-0.719939	#N/A	OKAY
										F01	Ube2e1	-0.199648	#N/A	OKAY
										F02	Ube2e2	-1.73229	#N/A	OKAY
										F03	Ube2e3	-1.31937	#N/A	OKAY
										F04	Ube2g1	0.522361	#N/A	OKAY
										F05	Ube2g2	-2.88774	#N/A	OKAY
										F06	Ube2h	-5.26346	#N/A	OKAY
										F07	Ube2i	-1.95247	#N/A	OKAY
										F08	Ube2j1	-1.76442	#N/A	OKAY
										F09	Ube2j2	-0.601529	#N/A	OKAY
										F10	Ube2k	-1.50011	#N/A	OKAY
										F11	Ube2l3	-0.454588	#N/A	OKAY
										F12	Ube2m	-2.87278	#N/A	OKAY
										G01	Ube2n	0.48437	#N/A	OKAY
										G02	Ube2q1	-2.49293	#N/A	OKAY
										G03	Ube2r2	-0.461785	#N/A	OKAY
										G04	Ube2s	-5.03229	#N/A	OKAY
										G05	Ube2t	-0.053208	#N/A	OKAY
										G06	Ube2w	-0.53819	#N/A	OKAY
										G07	Ube2z	-1.14193	#N/A	OKAY
										G08	Ube4b	-2.71481	#N/A	OKAY
										G09	Ubr1	-2.04647	#N/A	OKAY
										G10	Ubr2	-2.37589	#N/A	OKAY
										G11	Vhl	-1.17171	#N/A	OKAY
										G12	Wwp1	-0.83297	#N/A	OKAY

## Sheet: Calculations
		>35 and (N/A or blank) to 35												>35 and (N/A or blank) to 35										Housekeeping Genes																						Normalized ΔCt (Ct(GOI) - Ave Ct (HKG))
Symbol	Well	CR										Symbol	Well	AL2										CR										AL2										Symbol	Well	CR
		exp1	exp2	exp3	exp4	exp5	exp6	exp7	exp8	exp9	exp10			exp1	exp2	exp3	exp4	exp5	exp6	exp7	exp8	exp9	exp10	exp1	exp2	exp3	exp4	exp5	exp6	exp7	exp8	exp9	exp10	exp1	exp2	exp3	exp4	exp5	exp6	exp7	exp8	exp9	exp10			exp1	exp2	exp3	exp4
Mul1	A01	26.3064										Mul1	A01	23.1471										17.6313										16.7188										Mul1	A01	8.67511
Anapc11	A02	21.5783										Anapc11	A02	20.0287																														Anapc11	A02	3.94703
Anapc2	A03	23.2743										Anapc2	A03	20.8858																														Anapc2	A03	5.64295
Arih1	A04	23.3562										Arih1	A04	20.1251																														Arih1	A04	5.72485
Atg7	A05	27.6132										Atg7	A05	21.5567																														Atg7	A05	9.98189
Bard1	A06	28.6679										Bard1	A06	25.5354																														Bard1	A06	11.0366
Brca1	A07	28.5801										Brca1	A07	22.9374																														Brca1	A07	10.9488
Brcc3	A08	23.7106										Brcc3	A08	22.0706																														Brcc3	A08	6.0793
Btrc	A09	25.9284										Btrc	A09	21.3023																														Btrc	A09	8.29708
Cbl	A10	25.7705										Cbl	A10	21.3943																														Cbl	A10	8.13916
Cdc34	A11	18.9044										Cdc34	A11	18.9261																														Cdc34	A11	1.27313
Cul1	A12	22.9384										Cul1	A12	20.9554																														Cul1	A12	5.30706
Cul2	B01	21.3528										Cul2	B01	20.7191																														Cul2	B01	3.72147
Cul3	B02	19.83										Cul3	B02	19.2129																														Cul3	B02	2.19868
Cul4a	B03	24.0753										Cul4a	B03	20.535																														Cul4a	B03	6.44396
Cul4b	B04	26.4901										Cul4b	B04	23.0755																														Cul4b	B04	8.85882
Cul5	B05	24.4698										Cul5	B05	21.6009																														Cul5	B05	6.8385
Cul7	B06	30.1433										Cul7	B06	22.7106																														Cul7	B06	12.512
Ddb1	B07	27.1752										Ddb1	B07	20.0804																														Ddb1	B07	9.54389
Dzip3	B08	26.6259										Dzip3	B08	23.8587																														Dzip3	B08	8.9946
Fbxo3	B09	23.2876										Fbxo3	B09	20.9483										If no housekeeping gene is chosen, the normalization factor is zero (0).																				Fbxo3	B09	5.65626
Fbxo31	B10	22.8219										Fbxo31	B10	21.5098										Average										Average										Fbxo31	B10	5.19061
Fbxo4	B11	24.3225										Fbxo4	B11	22.2977										17.6313	0	0	0	0	0	0	0	0	0	16.7188	0	0	0	0	0	0	0	0	0	Fbxo4	B11	6.6912
Fbxw10	B12	28.7692										Fbxw10	B12	26.6205																														Fbxw10	B12	11.1379
Fbxw9	C01	24.2014										Fbxw9	C01	22.3153																														Fbxw9	C01	6.57009
Hecw1	C02	28.051										Hecw1	C02	32.4683																														Hecw1	C02	10.4196
Hecw2	C03	28.7644										Hecw2	C03	26.8245																														Hecw2	C03	11.1331
Herc6	C04	27.5228										Herc6	C04	24.3722																														Herc6	C04	9.89152
Huwe1	C05	22.1228										Huwe1	C05	20.0068																														Huwe1	C05	4.49153
March5	C06	22.732										March5	C06	21.2135																														March5	C06	5.10072
Mdm2	C07	20.9336										Mdm2	C07	19.6724																														Mdm2	C07	3.30234
Mib1	C08	25.8775										Mib1	C08	20.709																														Mib1	C08	8.24622
Mocs3	C09	25.8762										Mocs3	C09	24.3103																														Mocs3	C09	8.24494
Nae1	C10	21.7732										Nae1	C10	20.765																														Nae1	C10	4.14188
Nedd8	C11	19.806										Nedd8	C11	18.7843																														Nedd8	C11	2.17467
Cul9	C12	29.6688										Cul9	C12	24.4071																														Cul9	C12	12.0375
Park2	D01	22.9115										Park2	D01	22.8799																														Park2	D01	5.28019
Rfwd2	D02	25.5874										Rfwd2	D02	23.4469																														Rfwd2	D02	7.95607
Rnf123	D03	23.8891										Rnf123	D03	19.7283																														Rnf123	D03	6.25784
Rnf148	D04	28.4259										Rnf148	D04	31.7539																														Rnf148	D04	10.7946
Sae1	D05	22.1278										Sae1	D05	19.9472																														Sae1	D05	4.49652
Skp1a	D06	27.1708										Skp1a	D06	19.7034																														Skp1a	D06	9.53951
Skp2	D07	27.5321										Skp2	D07	24.228																														Skp2	D07	9.90083
Smurf1	D08	28.4626										Smurf1	D08	22.8325																														Smurf1	D08	10.8313
Smurf2	D09	26.9979										Smurf2	D09	21.4819																														Smurf2	D09	9.36662
Stub1	D10	23.3418										Stub1	D10	20.0799																														Stub1	D10	5.71048
Syvn1	D11	29.1687										Syvn1	D11	21.4487																														Syvn1	D11	11.5374
Tmem189	D12	24.2167										Tmem189	D12	21.4356																														Tmem189	D12	6.5854
Trp53	E01	23.8246										Trp53	E01	20.2495																														Trp53	E01	6.19325
Uba1	E02	20.627										Uba1	E02	18.7556																														Uba1	E02	2.99566
Uba2	E03	21.5805										Uba2	E03	19.5682																														Uba2	E03	3.94924
Uba3	E04	20.9681										Uba3	E04	19.9196																														Uba3	E04	3.33683
Uba5	E05	24.0636										Uba5	E05	21.6419																														Uba5	E05	6.43226
Uba6	E06	25.7178										Uba6	E06	23.0903																														Uba6	E06	8.08646
Ube2a	E07	22.3813										Ube2a	E07	21.2937																														Ube2a	E07	4.74998
Ube2b	E08	17.985										Ube2b	E08	17.7757																														Ube2b	E08	0.353727
Ube2c	E09	26.2547										Ube2c	E09	18.5373																														Ube2c	E09	8.62339
Ube2d1	E10	20.4275										Ube2d1	E10	19.121																														Ube2d1	E10	2.79617
Ube2d2	E11	22.8092										Ube2d2	E11	21.3558																														Ube2d2	E11	5.17786
Ube2d3	E12	19.5477										Ube2d3	E12	17.9153																														Ube2d3	E12	1.91635
Ube2e1	F01	20.987										Ube2e1	F01	19.8749																														Ube2e1	F01	3.35572
Ube2e2	F02	27.2915										Ube2e2	F02	24.6468																														Ube2e2	F02	9.66023
Ube2e3	F03	22.1644										Ube2e3	F03	19.9325																														Ube2e3	F03	4.53305
Ube2g1	F04	21.6835										Ube2g1	F04	21.2934																														Ube2g1	F04	4.05224
Ube2g2	F05	24.6793										Ube2g2	F05	20.8791																														Ube2g2	F05	7.04797
Ube2h	F06	26.3548										Ube2h	F06	20.1789																														Ube2h	F06	8.72349
Ube2i	F07	21.3818										Ube2i	F07	18.5169																														Ube2i	F07	3.75054
Ube2j1	F08	23.4377										Ube2j1	F08	20.7609																														Ube2j1	F08	5.80644
Ube2j2	F09	28.8449										Ube2j2	F09	27.3309																														Ube2j2	F09	11.2136
Ube2k	F10	25.5465										Ube2k	F10	23.1339																														Ube2k	F10	7.91518
Ube2l3	F11	21.177										Ube2l3	F11	19.81																														Ube2l3	F11	3.54571
Ube2m	F12	24.4722										Ube2m	F12	20.6869																														Ube2m	F12	6.84088
Ube2n	G01	23.1711										Ube2n	G01	22.743																														Ube2n	G01	5.5398
Ube2q1	G02	23.2236										Ube2q1	G02	19.8182																														Ube2q1	G02	5.59226
Ube2r2	G03	19.9071										Ube2r2	G03	18.5329																														Ube2r2	G03	2.27583
Ube2s	G04	24.4829										Ube2s	G04	18.5381																														Ube2s	G04	6.85157
Ube2t	G05	23.7533										Ube2t	G05	22.7877																														Ube2t	G05	6.12202
Ube2w	G06	23.9763										Ube2w	G06	22.5257																														Ube2w	G06	6.34503
Ube2z	G07	26.4387										Ube2z	G07	24.3843																														Ube2z	G07	8.80741
Ube4b	G08	25.6193										Ube4b	G08	21.9921																														Ube4b	G08	7.98804
Ubr1	G09	25.898										Ubr1	G09	22.9391																														Ubr1	G09	8.2667
Ubr2	G10	25.0913										Ubr2	G10	21.803																														Ubr2	G10	7.46003
Vhl	G11	23.6516										Vhl	G11	21.5674																														Vhl	G11	6.02028
Wwp1	G12	22.5038										Wwp1	G12	20.7583																														Wwp1	G12	4.87245
Gusb	H01	23.3714										Gusb	H01	20.2545																														Gusb	H01	5.74013
Hprt	H02	21.7962										Hprt	H02	19.9953																														Hprt	H02	4.16493
Hsp90ab1	H03	17.6313										Hsp90ab1	H03	16.7188																														Hsp90ab1	H03	0
Gapdh	H04	19.6505										Gapdh	H04	13.7981																														Gapdh	H04	2.01921
Actb	H05	26.385										Actb	H05	15.3577																														Actb	H05	8.75373
MGDC	H06	35										MGDC	H06	35																														MGDC	H06	17.3687
RTC	H07	35										RTC	H07	35																														RTC	H07	17.3687
RTC	H08	35										RTC	H08	35																														RTC	H08	17.3687
RTC	H09	35										RTC	H09	35																														RTC	H09	17.3687
PPC	H10	18.9147										PPC	H10	18.5398																														PPC	H10	1.28344
PPC	H11	18.829										PPC	H11	18.5078																														PPC	H11	1.1977
PPC	H12	19.1365										PPC	H12	18.6036																														PPC	H12	1.50517
[truncated: 36 more columns]
